# Supplementary material for: Global Transcriptome Profiling Analysis of Inhibitory Effects of Paclobutrazol on Leaf Growth in Lily (Lilium Longiflorum-Asiatic Hybrid)
Source: Front Plant Sci. 2016 Apr 19;7:491. doi: 10.3389/fpls.2016.00491 (PMC4835717; doi:10.3389/fpls.2016.00491)
Supplement: Table S3 — The enriched 128 KEGG pathways. [file Table3.XLSX]

## Sheet: Sheet1
Table S3 The enriched 128 KEGG pathways
#	Pathway	All unigenes with pathway annotation (25092)	Pathway ID
1	Metabolic pathways	7532 (30.02%)	ko01100
2	Endocytosis	3038 (12.11%)	ko04144
3	Glycerophospholipid metabolism	2908 (11.59%)	ko00564
4	Ether lipid metabolism	2756 (10.98%)	ko00565
5	Biosynthesis of secondary metabolites	2526 (10.07%)	ko01110
6	RNA transport	1334 (5.32%)	ko03013
7	Plant-pathogen interaction	1108 (4.42%)	ko04626
8	Starch and sucrose metabolism	1079 (4.3%)	ko00500
9	Spliceosome	1055 (4.2%)	ko03040
10	Plant hormone signal transduction	1023 (4.08%)	ko04075
11	mRNA surveillance pathway	842 (3.36%)	ko03015
12	Pentose and glucuronate interconversions	766 (3.05%)	ko00040
13	Purine metabolism	740 (2.95%)	ko00230
14	Protein processing in endoplasmic reticulum	677 (2.7%)	ko04141
15	Pyrimidine metabolism	663 (2.64%)	ko00240
16	Ribosome	541 (2.16%)	ko03010
17	RNA degradation	515 (2.05%)	ko03018
18	Ribosome biogenesis in eukaryotes	496 (1.98%)	ko03008
19	RNA polymerase	479 (1.91%)	ko03020
20	Ubiquitin mediated proteolysis	458 (1.83%)	ko04120
21	Phenylpropanoid biosynthesis	413 (1.65%)	ko00940
22	Oxidative phosphorylation	335 (1.34%)	ko00190
23	Glycolysis / Gluconeogenesis	316 (1.26%)	ko00010
24	Amino sugar and nucleotide sugar metabolism	287 (1.14%)	ko00520
25	Phagosome	265 (1.06%)	ko04145
26	Stilbenoid, diarylheptanoid and gingerol biosynthesis	261 (1.04%)	ko00945
27	Flavonoid biosynthesis	241 (0.96%)	ko00941
28	Circadian rhythm - plant	229 (0.91%)	ko04712
29	ABC transporters	226 (0.9%)	ko02010
30	Pyruvate metabolism	217 (0.86%)	ko00620
31	Galactose metabolism	201 (0.8%)	ko00052
32	Nucleotide excision repair	195 (0.78%)	ko03420
33	Cyanoamino acid metabolism	192 (0.77%)	ko00460
34	Zeatin biosynthesis	186 (0.74%)	ko00908
35	Other glycan degradation	182 (0.73%)	ko00511
36	Peroxisome	180 (0.72%)	ko04146
37	Limonene and pinene degradation	175 (0.7%)	ko00903
38	Homologous recombination	174 (0.69%)	ko03440
39	Phosphatidylinositol signaling system	172 (0.69%)	ko04070
40	Carbon fixation in photosynthetic organisms	169 (0.67%)	ko00710
41	Arginine and proline metabolism	168 (0.67%)	ko00330
42	Fructose and mannose metabolism	168 (0.67%)	ko00051
43	Carotenoid biosynthesis	161 (0.64%)	ko00906
44	Citrate cycle (TCA cycle)	155 (0.62%)	ko00020
45	Basal transcription factors	154 (0.61%)	ko03022
46	Cutin, suberine and wax biosynthesis	148 (0.59%)	ko00073
47	Aminoacyl-tRNA biosynthesis	147 (0.59%)	ko00970
48	DNA replication	146 (0.58%)	ko03030
49	Terpenoid backbone biosynthesis	143 (0.57%)	ko00900
50	Cysteine and methionine metabolism	142 (0.57%)	ko00270
51	Glutathione metabolism	141 (0.56%)	ko00480
52	Pentose phosphate pathway	140 (0.56%)	ko00030
53	Inositol phosphate metabolism	140 (0.56%)	ko00562
54	Regulation of autophagy	137 (0.55%)	ko04140
55	Phenylalanine metabolism	131 (0.52%)	ko00360
56	Glycine, serine and threonine metabolism	124 (0.49%)	ko00260
57	Glycerolipid metabolism	124 (0.49%)	ko00561
58	Glycosylphosphatidylinositol(GPI)-anchor biosynthesis	122 (0.49%)	ko00563
59	Flavone and flavonol biosynthesis	121 (0.48%)	ko00944
60	Proteasome	121 (0.48%)	ko03050
61	Base excision repair	118 (0.47%)	ko03410
62	Ascorbate and aldarate metabolism	112 (0.45%)	ko00053
63	Tyrosine metabolism	111 (0.44%)	ko00350
64	alpha-Linolenic acid metabolism	106 (0.42%)	ko00592
65	Mismatch repair	105 (0.42%)	ko03430
66	N-Glycan biosynthesis	104 (0.41%)	ko00510
67	Sphingolipid metabolism	102 (0.41%)	ko00600
68	Glyoxylate and dicarboxylate metabolism	101 (0.4%)	ko00630
69	Photosynthesis	101 (0.4%)	ko00195
70	Protein export	98 (0.39%)	ko03060
71	Porphyrin and chlorophyll metabolism	94 (0.37%)	ko00860
72	Propanoate metabolism	91 (0.36%)	ko00640
73	Phenylalanine, tyrosine and tryptophan biosynthesis	89 (0.35%)	ko00400
74	Valine, leucine and isoleucine degradation	85 (0.34%)	ko00280
75	Ubiquinone and other terpenoid-quinone biosynthesis	85 (0.34%)	ko00130
76	Steroid biosynthesis	84 (0.33%)	ko00100
77	Diterpenoid biosynthesis	80 (0.32%)	ko00904
78	Glycosaminoglycan degradation	78 (0.31%)	ko00531
79	Fatty acid metabolism	76 (0.3%)	ko00071
80	SNARE interactions in vesicular transport	76 (0.3%)	ko04130
81	Nitrogen metabolism	70 (0.28%)	ko00910
82	Fatty acid biosynthesis	69 (0.27%)	ko00061
83	Alanine, aspartate and glutamate metabolism	69 (0.27%)	ko00250
84	Valine, leucine and isoleucine biosynthesis	67 (0.27%)	ko00290
85	Natural killer cell mediated cytotoxicity	65 (0.26%)	ko04650
86	Biosynthesis of unsaturated fatty acids	65 (0.26%)	ko01040
87	Pantothenate and CoA biosynthesis	65 (0.26%)	ko00770
88	Fatty acid elongation	63 (0.25%)	ko00062
89	Lysine degradation	61 (0.24%)	ko00310
90	Circadian rhythm - mammal	60 (0.24%)	ko04710
91	Glycosphingolipid biosynthesis - ganglio series	59 (0.24%)	ko00604
92	Tryptophan metabolism	58 (0.23%)	ko00380
93	beta-Alanine metabolism	58 (0.23%)	ko00410
94	Butanoate metabolism	57 (0.23%)	ko00650
95	Photosynthesis - antenna proteins	53 (0.21%)	ko00196
96	Linoleic acid metabolism	48 (0.19%)	ko00591
97	Sulfur metabolism	47 (0.19%)	ko00920
98	Tropane, piperidine and pyridine alkaloid biosynthesis	42 (0.17%)	ko00960
99	Non-homologous end-joining	42 (0.17%)	ko03450
100	Histidine metabolism	41 (0.16%)	ko00340
101	Isoquinoline alkaloid biosynthesis	41 (0.16%)	ko00950
102	Isoflavonoid biosynthesis	40 (0.16%)	ko00943
103	Selenocompound metabolism	40 (0.16%)	ko00450
104	Brassinosteroid biosynthesis	37 (0.15%)	ko00905
105	Folate biosynthesis	37 (0.15%)	ko00790
106	Benzoxazinoid biosynthesis	35 (0.14%)	ko00402
107	Vitamin B6 metabolism	33 (0.13%)	ko00750
108	Riboflavin metabolism	31 (0.12%)	ko00740
109	Monoterpenoid biosynthesis	30 (0.12%)	ko00902
110	Arachidonic acid metabolism	29 (0.12%)	ko00590
111	One carbon pool by folate	29 (0.12%)	ko00670
112	Nicotinate and nicotinamide metabolism	24 (0.1%)	ko00760
113	Sulfur relay system	21 (0.08%)	ko04122
114	Synthesis and degradation of ketone bodies	21 (0.08%)	ko00072
115	Lysine biosynthesis	20 (0.08%)	ko00300
116	Other types of O-glycan biosynthesis	20 (0.08%)	ko00514
117	Anthocyanin biosynthesis	19 (0.08%)	ko00942
118	Thiamine metabolism	19 (0.08%)	ko00730
119	Sesquiterpenoid and triterpenoid biosynthesis	16 (0.06%)	ko00909
120	C5-Branched dibasic acid metabolism	15 (0.06%)	ko00660
121	Glycosphingolipid biosynthesis - globo series	14 (0.06%)	ko00603
122	Taurine and hypotaurine metabolism	13 (0.05%)	ko00430
123	Indole alkaloid biosynthesis	13 (0.05%)	ko00901
124	Glucosinolate biosynthesis	11 (0.04%)	ko00966
125	Lipoic acid metabolism	8 (0.03%)	ko00785
126	Biotin metabolism	5 (0.02%)	ko00780
127	Caffeine metabolism	4 (0.02%)	ko00232
128	Betalain biosynthesis	1 (0%)	ko00965
Note:	The number of total unigenes is 53,681; the number of unigenes with KEGG pathway annotation is 25,092.
