# Supplementary material for: Global Transcriptome Profiling Analysis of Inhibitory Effects of Paclobutrazol on Leaf Growth in Lily (Lilium Longiflorum-Asiatic Hybrid)
Source: Front Plant Sci. 2016 Apr 19;7:491. doi: 10.3389/fpls.2016.00491 (PMC4835717; doi:10.3389/fpls.2016.00491)
Supplement: Table S4 — Complete information for gene list in Figure 8. [file Table4.XLSX]

## Sheet: data
Table S4 Complete information for gene list in Figure 8
cell division related genes
		log2(FPKM)				annotation
	GeneID	CK	3h	24h	72h	Nr-Evalue	Nr-annotation	Swissprot-Evalue	Swissprot-annotation
cell cycle	Unigene15128	3.09571	2.00326	3.02498	2.93554	1e-115	PREDICTED: cyclin-dependent kinase B2-1-like [Brachypodium distachyon]	2e-113	Cyclin-dependent kinase B2-1 OS=Oryza sativa subsp. japonica GN=CDKB2-1 PE=1 SV=1
	Unigene4439	1.8509	0.498864	1.48478	0.339194	1e-36	unknown [Zea mays] >gi|414872548|tpg|DAA51105.1| TPA: putative cyclin-dependent protein kinase C family protein [Zea mays]	2e-36	Cyclin-dependent kinase C-1 OS=Oryza sativa subsp. japonica GN=CDKC-1 PE=2 SV=1
	Unigene23642	1.94937	0.463675	0.995086	0.959251	5e-09	PREDICTED: cyclin-dependent kinase C-1-like [Glycine max]	4e-08	Cyclin-dependent kinase C-2 OS=Oryza sativa subsp. japonica GN=CDKC-2 PE=2 SV=1
S phase	CL3424.Contig1	2.42078	1.20705	2.53906	2.14016	1e-11	TPA: histone H4.3 [Zea mays]	1e-09	Histone H4 OS=Volvox carteri GN=H4-I PE=3 SV=2
G2 phase	Unigene9544	0.844506	1.97831	1.06991	1.75909	5e-71	unnamed protein product [Vitis vinifera]	2e-67	DNA mismatch repair protein MSH2 OS=Zea mays GN=MUS1 PE=3 SV=1
	Unigene18770	1.74616	0.0319597	1.63643	1.09211	1e-49	hypothetical protein OsJ_19071 [Oryza sativa Japonica Group]	1e-43	DNA mismatch repair protein MSH5 OS=Arabidopsis thaliana GN=MSH5 PE=2 SV=1
	Unigene14233	1.61885	0.0508847	0.850599	1.40553	4e-11	PREDICTED: LOW QUALITY PROTEIN: DNA mismatch repair protein MSH7-like [Cucumis sativus]	3e-11	DNA mismatch repair protein MSH7 OS=Arabidopsis thaliana GN=MSH7 PE=1 SV=1
M phase	Unigene21466	1.29775	-0.782149	0.0653655	1.03432	1e-33	kinesin [Cucumis melo subsp. melo]	3e-11	Kinesin-4 OS=Arabidopsis thaliana GN=ATK4 PE=1 SV=2
	Unigene14003	1.7793	0.894837	0.764006	0.242694	2e-34	PREDICTED: kinesin-4-like [Brachypodium distachyon]	5e-13	Kinesin-4 OS=Arabidopsis thaliana GN=ATK4 PE=1 SV=2
cell expansion related genes
		log2(FPKM)				annotation
	GeneID	CK	3h	24h	72h	Nr-Evalue	Nr-annotation	Swissprot-Evalue	Swissprot-annotation
turgor pressure	Unigene9501	2.31005	-6.64386	-6.64386	-6.64386	1e-39	tonoplast intrinsic protein 1;1 [Mimosa pudica]	3e-39	Aquaporin TIP1-1 OS=Arabidopsis thaliana GN=TIP1-1 PE=1 SV=1
	Unigene4726	2.41118	-6.64386	-6.64386	-6.64386	1e-33	tonoplast intrinsic protein [Hevea brasiliensis]	3e-33	Probable aquaporin TIP-type OS=Medicago truncatula GN=AQP1 PE=1 SV=1
	Unigene16655	2.28867	-6.64386	-6.64386	-6.64386	1e-60	aquaporin PIP1;3 [Quercus petraea]	4e-61	Aquaporin PIP1-1 OS=Oryza sativa subsp. japonica GN=PIP1-1 PE=2 SV=1
	Unigene623	5.07043	4.06571	5.44743	4.85996	4e-137	PREDICTED: probable aquaporin NIP5-1 [Vitis vinifera] >gi|297742499|emb|CBI34648.3| unnamed protein product [Vitis vinifera]	6e-126	Probable aquaporin NIP5-1 OS=Arabidopsis thaliana GN=NIP5-1 PE=2 SV=1
	CL7595.Contig2	3.92307	2.87179	4.09733	4.05944	5e-18	plasma membrane intrinsic protein [Tulipa gesneriana]	1e-17	Aquaporin PIP2-7 OS=Arabidopsis thaliana GN=PIP2-7 PE=1 SV=2
	Unigene23190	3.45704	1.70377	3.25536	2.79478	1e-16	plasma membrane intrinsic protein [Tulipa gesneriana]	5e-16	Aquaporin PIP2-7 OS=Arabidopsis thaliana GN=PIP2-7 PE=1 SV=2
	Unigene21033	3.05494	1.27271	3.02722	1.894	1e-44	PREDICTED: aquaporin PIP2-4-like [Brachypodium distachyon]	2e-45	Probable aquaporin PIP2-3 OS=Oryza sativa subsp. japonica GN=PIP2-3 PE=2 SV=1
	CL2351.Contig1	2.4285	1.92098	2.55791	1.03252	7e-30	aquaporin 1 [Plantago major]	7e-31	Probable aquaporin TIP-type OS=Antirrhinum majus GN=DIP PE=2 SV=1
cytoplasmic growth	Unigene19190	2.87787	-6.64386	-6.64386	-6.64386	1e-62	hypothetical protein PRUPE_ppa009639mg [Prunus persica]	7e-62	Translationally-controlled tumor protein homolog OS=Oryza sativa subsp. japonica GN=TCTP PE=1 SV=1
loosening of cell wall	Unigene94	3.3914	2.34544	2.61649	3.74962	6e-128	expansin [Pyrus communis]	5e-119	Expansin-A2 OS=Oryza sativa subsp. japonica GN=EXPA2 PE=2 SV=2
	Unigene13344	6.52136	5.07712	6.62412	5.9667	5e-127	alpha-expansin 2 [Gossypium hirsutum]	4e-117	Expansin-A8 OS=Arabidopsis thaliana GN=EXPA8 PE=2 SV=1
	CL4115.Contig2	2.41373	2.30899	2.68029	1.19528	9e-14	hypothetical protein SORBIDRAFT_01g048190 [Sorghum bicolor] >gi|241922424|gb|EER95568.1| hypothetical protein SORBIDRAFT_01g048190 [Sorghum bicolor]	2e-12	Expansin-like A1 OS=Oryza sativa subsp. japonica GN=EXLA1 PE=2 SV=1
	Unigene18052	4.68161	3.59825	4.72991	4.1479	0	endo-1,4-beta-glucanase [Allium sativum f. pekinense]	0	Endoglucanase 17 OS=Arabidopsis thaliana GN=At4g02290 PE=2 SV=1
	Unigene7468	2.30552	3.35371	2.75334	1.40078	8e-121	hypothetical protein VITISV_036640 [Vitis vinifera]	2e-113	Xyloglucan endotransglucosylase/hydrolase protein 22 OS=Arabidopsis thaliana GN=XTH22 PE=1 SV=1
	Unigene7470	2.32826	3.72938	2.65713	1.51518	5e-120	xyloglucan endotransglycosylase [Musa acuminata]	6e-111	Xyloglucan endotransglucosylase/hydrolase protein 22 OS=Arabidopsis thaliana GN=XTH22 PE=1 SV=1
	Unigene7472	1.62637	2.91473	2.0377	0.564183	1e-119	PREDICTED: probable xyloglucan endotransglucosylase/hydrolase protein 23 [Vitis vinifera]	3e-109	Xyloglucan endotransglucosylase/hydrolase protein 22 OS=Arabidopsis thaliana GN=XTH22 PE=1 SV=1
	CL1014.Contig4	2.32484	4.31335	2.89389	2.25597	2e-66	xyloglucan endotransglycosylase/hydrolase 1 [Neolamarckia cadamba]	1e-60	Probable xyloglucan endotransglucosylase/hydrolase protein 25 OS=Arabidopsis thaliana GN=XTH25 PE=2 SV=2
	CL1906.Contig1	2.02898	3.10263	1.74588	2.67445	1e-146	xyloglucan endotransglycosylase [Annona cherimola]	2e-143	Probable xyloglucan endotransglucosylase/hydrolase protein 5 OS=Arabidopsis thaliana GN=XTH5 PE=2 SV=1
	Unigene23339	0.435042	2.60434	-0.490456	0.586549	1e-118	PREDICTED: probable xyloglucan endotransglucosylase/hydrolase protein 33 [Vitis vinifera] >gi|296086546|emb|CBI32135.3| unnamed protein product [Vitis vinifera]	9e-96	Probable xyloglucan endotransglucosylase/hydrolase protein 33 OS=Arabidopsis thaliana GN=XTH33 PE=2 SV=2
	CL5423.Contig4	5.45853	4.00022	5.62243	5.73554	7e-128	PREDICTED: probable xyloglucan endotransglucosylase/hydrolase protein 32 [Vitis vinifera]	6e-119	Probable xyloglucan endotransglucosylase/hydrolase protein 32 OS=Arabidopsis thaliana GN=XTH32 PE=2 SV=1
cell rigidification	CL5666.Contig3	1.62192	2.64651	1.78528	2.67596	9e-22	hypothetical protein ARALYDRAFT_495299 [Arabidopsis lyrata subsp. lyrata] >gi|297309997|gb|EFH40421.1| hypothetical protein ARALYDRAFT_495299 [Arabidopsis lyrata subsp. lyrata]	4e-21	Extensin OS=Nicotiana tabacum GN=HRGPNT3 PE=2 SV=1
	CL6409.Contig4	2.97877	4.41023	3.29589	4.13443	1e-06	hypothetical protein MTR_027s0011 [Medicago truncatula] >gi|355502031|gb|AES83234.1| hypothetical protein MTR_027s0011 [Medicago truncatula]	5e-26	Extensin OS=Nicotiana tabacum GN=HRGPNT3 PE=2 SV=1
	CL6409.Contig5	2.49708	4.01535	2.89647	3.70297	5e-06	PREDICTED: uncharacterized protein LOC100778761 isoform 1 [Glycine max] >gi|356560905|ref|XP_003548727.1| PREDICTED: uncharacterized protein LOC100778761 isoform 2 [Glycine max]	2e-10	Extensin OS=Nicotiana tabacum GN=HRGPNT3 PE=2 SV=1
	Unigene15159	0.16877	1.34182	2.51463	1.38742	3e-06	PREDICTED: uncharacterized protein LOC101300039 [Fragaria vesca subsp. vesca]	3e-08	Extensin OS=Nicotiana tabacum GN=HRGPNT3 PE=2 SV=1
	Unigene21632	3.24341	-6.64386	-6.64386	-6.64386	6e-19	putative extensin [Prunus dulcis]	2e-18	Extensin-3 OS=Arabidopsis thaliana GN=EXT3 PE=2 SV=3
	Unigene11942	1.67387	-6.64386	-6.64386	-6.64386	3e-15	conserved hypothetical protein [Ricinus communis] >gi|223526880|gb|EEF29090.1| conserved hypothetical protein [Ricinus communis]	1e-05	Extensin OS=Nicotiana tabacum GN=HRGPNT3 PE=2 SV=1
	Unigene14350	2.92336	-6.64386	-6.64386	-6.64386	7e-15	predicted protein [Populus trichocarpa] >gi|222856137|gb|EEE93684.1| predicted protein [Populus trichocarpa]	8e-29	Extensin OS=Daucus carota PE=2 SV=1
	Unigene11602	1.19039	2.90293	1.25263	0.399554	5e-75	PREDICTED: peroxidase 52-like [Solanum lycopersicum]	4e-68	Peroxidase 2 OS=Oryza sativa subsp. japonica GN=PRX112 PE=2 SV=1
	Unigene16610	-0.0168331	2.60726	0.930435	-0.905764	2e-32	peroxidase FLXPER4 [Linum usitatissimum]	2e-28	Peroxidase 52 OS=Arabidopsis thaliana GN=PER52 PE=2 SV=1
	CL6440.Contig2	1.32527	0.864771	2.60654	1.04628	1e-133	PREDICTED: peroxidase 25 [Vitis vinifera] >gi|297738955|emb|CBI28200.3| unnamed protein product [Vitis vinifera]	6e-124	Peroxidase 25 OS=Arabidopsis thaliana GN=PER25 PE=2 SV=2
	Unigene18184	2.26799	1.47656	2.77739	0.795268	1e-110	TPA: class III peroxidase 136 precursor [Oryza sativa Japonica Group]	4e-107	Cationic peroxidase 1 OS=Arachis hypogaea GN=PNC1 PE=1 SV=2
	CL6069.Contig1	1.34389	-6.64386	-6.64386	-6.64386	9e-36	PREDICTED: peroxidase 42-like [Solanum lycopersicum]	5e-32	Peroxidase 42 OS=Arabidopsis thaliana GN=PER42 PE=1 SV=2
	Unigene24360	1.5742	-6.64386	-6.64386	-6.64386	4e-44	peroxidase [Camellia oleifera]	7e-41	Peroxidase 42 OS=Arabidopsis thaliana GN=PER42 PE=1 SV=2
	Unigene24656	1.65903	-6.64386	-6.64386	-6.64386	1e-41	peroxidase [Ficus carica]	1e-33	Peroxidase C1A OS=Armoracia rusticana GN=PRXC1A PE=1 SV=2
	Unigene19422	1.60155	2.74156	2.52013	2.24176	1e-61	PREDICTED: uncharacterized protein LOC100262584 [Vitis vinifera]	8e-79	Glycine-rich cell wall structural protein 1.8 OS=Phaseolus vulgaris PE=2 SV=1
	Unigene19423	2.07599	3.26646	2.7468	2.51084	1e-33	hypothetical protein ZEAMMB73_817356, partial [Zea mays]	3e-39	Glycine-rich cell wall structural protein 1.8 OS=Phaseolus vulgaris PE=2 SV=1
	Unigene26697	3.02208	4.09446	3.76166	3.36608	3e-16	PREDICTED: uncharacterized protein LOC100262584 [Vitis vinifera]	4e-40	Glycine-rich cell wall structural protein 1.8 OS=Phaseolus vulgaris PE=2 SV=1
	CL5199.Contig3	2.18639	3.24664	2.96863	2.84493	4e-06	pherophorin-dz1 protein [Volvox carteri f. nagariensis]	4e-71	Glycine-rich cell wall structural protein 1.8 OS=Phaseolus vulgaris PE=2 SV=1
	Unigene11921	3.17857	-6.64386	-6.64386	-6.64386	1e-12	Repetitive proline-rich cell wall protein 2 precursor, putative [Ricinus communis] >gi|223540227|gb|EEF41800.1| Repetitive proline-rich cell wall protein 2 precursor, putative [Ricinus communis]	2e-31	36.4 kDa proline-rich protein OS=Solanum lycopersicum GN=TPRP-F1 PE=2 SV=1
	Unigene9456	3.40881	-6.64386	-6.64386	-6.64386	5e-09	Repetitive proline-rich cell wall protein 2 precursor, putative [Ricinus communis] >gi|223540227|gb|EEF41800.1| Repetitive proline-rich cell wall protein 2 precursor, putative [Ricinus communis]	2e-17	36.4 kDa proline-rich protein OS=Solanum lycopersicum GN=TPRP-F1 PE=2 SV=1
	Unigene7194	2.33951	-6.64386	-6.64386	-6.64386	1e-43	Repetitive proline-rich cell wall protein 2 precursor, putative [Ricinus communis] >gi|223540227|gb|EEF41800.1| Repetitive proline-rich cell wall protein 2 precursor, putative [Ricinus communis]	4e-37	36.4 kDa proline-rich protein OS=Solanum lycopersicum GN=TPRP-F1 PE=2 SV=1
